# Supplementary material for: Prokaryotic Expression, Purification, and Antibacterial Activity of the Hepcidin Peptide of Crescent Sweetlips (Plectorhinchus cinctus)
Source: Curr Issues Mol Biol. 2023 Aug 31;45(9):7212–27. doi: 10.3390/cimb45090456 (PMC10528233; doi:10.3390/cimb45090456)
Supplement: Supplementary file 1 [file cimb-45-00456-s001.zip]

Archive with 1 entries (1 files):
- cimb-2566401-supplementary.pdf
